# Supplementary material for: Hierarchical 2D Cu-MOF@Graphene-Based Hybrids for Supercapacitor Electrodes
Source: Nanomaterials (Basel). 2025 Oct 25;15(21):1628. doi: 10.3390/nano15211628 (PMC12608233; doi:10.3390/nano15211628)
Supplement: Supplementary file 1 [file nanomaterials-15-01628-s001.zip]

Archive with 1 entries (1 files):
- nanomaterials-3938258-supplementary.pdf
